# Supplementary material for: Single-cell chromatin state transitions during epigenetic memory formation
Source: Sci Adv. 2026 Jul 23;12(30):eaeb0060. doi: 10.1126/sciadv.aeb0060 (PMC13394403; doi:10.1126/sciadv.aeb0060)
Supplement: Supplementary file 2 — Tables S1 to S3 [file sciadv.aeb0060_tables_s1_to_s3.zip]

Archive with 3 entries (3 files):
- aeb0060_table_s1.csv
- aeb0060_table_s2.csv
- aeb0060_table_s3.csv
