# Supplementary material for: Single-cell chromatin state transitions during epigenetic memory formation
Source: Sci Adv. 2026 Jul 23;12(30):eaeb0060. doi: 10.1126/sciadv.aeb0060 (PMC13394403; doi:10.1126/sciadv.aeb0060)
Supplement: Supplementary file 2 — Tables S1 to S3 [file sciadv.aeb0060_tables_s1_to_s3.zip › aeb0060_table_s1.csv]

Experimental condition	replicate	experiment ID	Number of traces
DNMT3B irreversible	1	10	1411
DNMT3B irreversible	2	11	844
DNMT3B irreversible	3	12	930
DNMT3B no dox	1	10	1652
DNMT3B no dox	2	11	958
DNMT3B no dox	3	12	976
HDAC4 1 day	1	3	841
HDAC4 1 day	2	4	884
HDAC4 1 day	3	6	920
HDAC4 1 day	4	9	869
HDAC4 5 days	1	3	808
HDAC4 5 days	2	6	796
HDAC4 5 days	3	9	962
HDAC4 no dox	1	3	834
HDAC4 no dox	2	4	945
HDAC4 no dox	3	6	626
HDAC4 no dox	4	9	883
KRAB 1 day	1	1	882
KRAB 1 day	2	2	969
KRAB 1 day	3	4	549
KRAB 1 day	4	5	405
KRAB 1 day	5	6	724
KRAB 5 days	1	1	784
KRAB 5 days	2	2	853
KRAB 5 days	3	3	604
KRAB 5 days	4	4	488
KRAB 5 days	5	6	688
KRAB no dox	1	1	984
KRAB no dox	2	2	1094
KRAB no dox	3	3	776
KRAB no dox	4	4	1080
KRAB no dox	5	5	375
KRAB no dox	6	6	553
KRAB no dox	7	7	701
KRAB no dox	8	10	1342
KRAB Y46A 1 day	1	1	915
KRAB Y46A 1 day	2	2	888
KRAB Y46A 5 days	1	1	970
KRAB Y46A 5 days	2	2	685
KRAB Y46A no dox	1	1	1067
KRAB Y46A no dox	2	2	1080
KRAB EEW25AAA 1 day	1	1	1114
KRAB EEW25AAA 1 day	2	2	1122
KRAB EEW25AAA 5 days	1	1	1084
KRAB EEW25AAA 5 days	2	2	1096
KRAB EEW25AAA no dox	1	1	1185
KRAB EEW25AAA no dox	2	2	1186
KRAB irreversible	1	3	751
KRAB irreversible	2	4	620
KRAB irreversible	3	5	476
KRAB irreversible	4	6	828
KRAB irreversible	5	7	514
KRAB irreversible	6	10	1554
KRAB reactivated	1	3	887
KRAB reactivated	2	4	933
KRAB reactivated	3	5	623
KRAB reactivated	4	6	832
