# Supplementary material for: Single-cell chromatin state transitions during epigenetic memory formation
Source: Sci Adv. 2026 Jul 23;12(30):eaeb0060. doi: 10.1126/sciadv.aeb0060 (PMC13394403; doi:10.1126/sciadv.aeb0060)
Supplement: Supplementary file 2 — Tables S1 to S3 [file sciadv.aeb0060_tables_s1_to_s3.zip › aeb0060_table_s2.csv]

parameter	Meanings	Value in simplified positive feedback model	Value in methylation/acetylation positive feedback model
kdM	Passive dilution of histone methylation	0.046	0.046
kfMM(j)	Feedback reaction rate to promote histone methylation if nucleosome position j is methylated, otherwise 0	0.00037	0.00041
kfMA(j)	Feedback reaction rate to promote histone deacetylation if nucleosome position j is methylated, otherwise 0	N.A.	0.05
kdA	Degradation of histone acetylation	N.A.	0.1
kbA(j)	Spontaneous gain of histone acetylation at the reporter and PPP1R12C promoter/first intron, otherwise 0	N.A.	0.15
kfAA(j)	Feedback reaction rate to promote histone acetylation if nucleosome position j is acetylated, otherwise 0	N.A.	0.0001
kfAM(j)	Feedback reaction rate to promote histone demethylation if nucleosome position j is acetylated, otherwise 0	N.A.	0.005
Acetylation threshold	Threshold to classify acetylation low state and high state	N.A.	0.15
kreact	The rate of reactivation when the average acetylation level at pEF-Citrine is above the threshold	N.A.	0.06
kirreversible	The rate of irreversible silencing when the average acetylation level at pEF-Citrine is below the threshold	N.A.	0.009
