# Supplementary material for: Single-cell chromatin state transitions during epigenetic memory formation
Source: Sci Adv. 2026 Jul 23;12(30):eaeb0060. doi: 10.1126/sciadv.aeb0060 (PMC13394403; doi:10.1126/sciadv.aeb0060)
Supplement: Supplementary file 2 — Tables S1 to S3 [file sciadv.aeb0060_tables_s1_to_s3.zip › aeb0060_table_s3.csv]

Inhibitor	type	Vendor	Catalog #	Amount used in silencing inhibition experiment	Amount used in memory-establishment inhibition experiment	Amount used in memory-maintenance inhibition experiment
siControl	siRNA	Thermo Fisher	4390844	6 pmol	6 pmol	6 pmol
siSETDB1	siRNA	Thermo Fisher	s19111	6 pmol	6 pmol	6 pmol
siHP1alpha	siRNA	Thermo Fisher	s23883	6 pmol	6 pmol	6 pmol
siHP1beta	siRNA	Thermo Fisher	s21549	6 pmol	6 pmol	6 pmol
siHP1gamma	siRNA	Thermo Fisher	136379	6 pmol	6 pmol	6 pmol
siRING1	siRNA	Thermo Fisher	s12034	N/A	N/A	6 pmol
5-Aza-2'-deoxycytidine (DNMT inh)	drug	Sigma-Aldrich	A3656	N/A	1 uM	4 uM
F5446 (SUV39H1 inh)	drug	MedChem Express	HY-150190	N/A	0.25 uM	0.25 uM
SETDB1-TTD-IN-1 (SETDB1 inh)	drug	MedChem Express	HY141539	N/A	N/A	5 uM
PRT4165 (PRC1 inh)	drug	MedChem Express	HY-19817	N/A	N/A	25 uM
