# Supplementary material for: Single-cell chromatin state transitions during epigenetic memory formation
Source: Sci Adv. 2026 Jul 23;12(30):eaeb0060. doi: 10.1126/sciadv.aeb0060 (PMC13394403; doi:10.1126/sciadv.aeb0060)
Supplement: Supplementary file 3 — Data S1 [file sciadv.aeb0060_data_s1.zip]

Archive with 1 entries (1 files):
- aeb0060_data_s1.csv
