# Supplementary material for: Single-cell chromatin state transitions during epigenetic memory formation
Source: Sci Adv. 2026 Jul 23;12(30):eaeb0060. doi: 10.1126/sciadv.aeb0060 (PMC13394403; doi:10.1126/sciadv.aeb0060)
Supplement: Supplementary file 3 — Data S1 [file sciadv.aeb0060_data_s1.zip › aeb0060_data_s1.csv]

	chrom	start	end	Strands	name	AvgFPKM_1	AvgFPKM_2	AvgFPKM_3	AB_1	AB_2	AB_3	mid	ES_compact	NPC_compact	CN_compact	ES_compactnorm	NPC_compactnorm	CN_compactnorm	CN_CTCF_flank2kb	CN_H3K27ac_flank2kb	CN_H3K27me3_flank2kb	CN_H3K36me3_flank2kb	CN_H3K4me1_flank2kb	CN_H3K4me3_flank2kb	CN_H3K9me3_flank2kb	NPC_CTCF_flank2kb	NPC_H3K27ac_flank2kb	NPC_H3K27me3_flank2kb	NPC_H3K36me3_flank2kb	NPC_H3K4me1_flank2kb	NPC_H3K4me3_flank2kb	NPC_H3K9me3_flank2kb	CN_CTCF_flank2kb_quartiles	CN_H3K27ac_flank2kb_quartiles	CN_H3K27me3_flank2kb_quartiles	CN_H3K36me3_flank2kb_quartiles	CN_H3K4me1_flank2kb_quartiles	CN_H3K4me3_flank2kb_quartiles	CN_H3K9me3_flank2kb_quartiles	NPC_CTCF_flank2kb_quartiles	NPC_H3K27ac_flank2kb_quartiles	NPC_H3K27me3_flank2kb_quartiles	NPC_H3K36me3_flank2kb_quartiles	NPC_H3K4me1_flank2kb_quartiles	NPC_H3K4me3_flank2kb_quartiles	NPC_H3K9me3_flank2kb_quartiles
189	chr5	114155452	114250761	+	Acacb	2.07636045244078	0.455909754524799	0.218725700652168	-1	-1	-1	114203106.5	0.09	0.1	0.18	0.8999999999999999	1.1111111111111112	1.3846153846153846	0.18973896411061286	0.10129777057468892	0.09865562105569793	0.20539124381542206	0.13940278281364268	0.1065831423086824	0.12819465094255766	0.5287427471509346	0.11179198770089584	0.10790418049453586	0.08119745893478394	0.11517960654497147	0.17160285077924314	0.12927809866703788	Q4	Q1	Q2	Q4	Q2	Q1	Q2	Q4	Q2	Q2	Q1	Q1	Q2	Q3
481	chr5	103754161	103855322	+	Aff1	3.80011597651789	1.27036104085393	0.799126649938171	-1	-1	-1	103804741.5	0.07	0.08	0.13	0.7000000000000001	0.888888888888889	1.0	0.09042799576843191	0.30453522729901433	0.35198136054144963	0.11909107007956142	0.2149881242581776	0.7146727797199088	0.1561500622782687	0.11529096707182128	0.3072117411304604	0.2072252441759874	0.10649160203933716	0.1805242418691248	0.373666178005219	0.20331139619852776	Q2	Q3	Q4	Q2	Q2	Q3	Q3	Q3	Q4	Q4	Q2	Q3	Q4	Q4
673	chr5	149265003	149288153	+	Alox5ap	1.68063731167077	0.0335119000759609	0.115460006583679	-1	-1	-1	149276578.0	0.08	0.1	0.16	0.7999999999999999	1.1111111111111112	1.2307692307692308	0.12033487410843373	0.1243985597388408	0.1655872368873937	0.1657013699133695	0.09724158020745871	0.115410390988713	0.1934959520527079	0.18495575912182147	0.16541523441401396	0.2117548663081794	0.14325409832000732	0.13516677428781987	0.21209005226248817	0.2347972447378882	Q3	Q2	Q4	Q3	Q1	Q1	Q4	Q4	Q2	Q4	Q4	Q2	Q2	Q4
1130	chr5	145114255	145128186	+	Arpc1b	9.89350768341637	3.36659522254414	0.702493291458561	0	0	0	145121220.5	0.09	0.1	0.19	0.8999999999999999	1.1111111111111112	1.4615384615384615	0.08990805435619961	0.17947592536418797	0.382078940478291	0.19654521083831786	0.12899835850539196	0.36198354654265297	0.1319707178525967	0.09749120287253307	0.11839027554067698	0.25512820594269653	0.10358681204915046	0.11865429799258709	0.21994738995510596	0.17205204354605075	Q2	Q2	Q4	Q4	Q1	Q2	Q2	Q2	Q2	Q4	Q2	Q1	Q2	Q4
1744	chr5	150522584	150569749	+	Brca2	14.5989950343882	5.86146408228957	1.84592483152669	-1	-1	-1	150546166.5	0.08	0.09	0.14	0.7999999999999999	1.0	1.076923076923077	0.09695490681546018	0.2688890852757184	0.10173671582886054	0.08055210771262647	0.2863161149793299	0.5637957659488262	0.116018122425749	0.10466736294214542	0.3106626811433922	0.11694206094741821	0.1227026926279068	0.17010375175476072	0.2458040993420974	0.179589743507841	Q2	Q3	Q2	Q1	Q3	Q3	Q1	Q2	Q4	Q2	Q3	Q3	Q3	Q4
2063	chr1	74362185	74369323	+	Catip	1.64314580309044	0.0857513300464333	0.108742112668098	-1	-1	-1	74365754.0	0.09	0.1	0.16	0.8999999999999999	1.1111111111111112	1.2307692307692308	0.22244600641380352	0.13886907160170645	0.13104289772491606	0.18671034640073778	0.15701992516776803	0.12339107193661818	0.1569896820353972	0.5007586583265892	0.15894704876433718	0.12267749331493659	0.09423886781185865	0.12841493760049344	0.17377732268623683	0.13643356554146396	Q4	Q2	Q3	Q4	Q2	Q1	Q3	Q4	Q2	Q3	Q1	Q2	Q2	Q3
2116	chr8	95534099	95558888	+	Ccdc113	1.44118581639865	0.0476435984914816	0.0393579758204458	-1	-1	-1	95546493.5	0.07	0.08	0.16	0.7000000000000001	0.888888888888889	1.2307692307692308	0.0941312139754494	0.1516692075273022	0.13912719081754757	0.14302261398732663	0.20245202419508676	0.16025403676607985	0.17690519608035477	0.10951710192056803	0.11625117235292089	0.14186556758551763	0.112466600368917	0.1484872847408056	0.14058979415917006	0.13732389372393494	Q2	Q2	Q3	Q2	Q2	Q2	Q4	Q2	Q2	Q3	Q3	Q2	Q1	Q3
2848	chr18	67343563	67367794	+	Cidea	1.12488371385388	0.0408822148692993	0.061276402238434	-1	-1	-1	67355678.5	0.1	0.12	0.18	1.0	1.3333333333333333	1.3846153846153846	0.08208277488996586	0.13254172777570783	0.48709667553504304	0.1881018539428711	0.250146962932178	0.28088516428616034	0.1740588341605077	0.09981610340407145	0.12348870954730294	0.2923455801832265	0.11666359255015851	0.1883540383607149	0.22354513962631642	0.23851597691404408	Q1	Q2	Q4	Q4	Q3	Q2	Q4	Q2	Q2	Q4	Q3	Q3	Q2	Q4
2916	chr5	134986213	134987476	+	Cldn3	1.46082503584822	0.704357395776446	0.437064225532687	-1	-1	-1	134986844.5	0.08	0.1	0.18	0.7999999999999999	1.1111111111111112	1.3846153846153846	0.07844931098617834	0.17244902918719887	0.7511163997144686	0.25746591796874996	0.20997239303473597	0.21110053185762245	0.16769017062532615	0.10383451362527334	0.12849708901481197	0.42644102424236435	0.11621605413556099	0.19438724481761455	0.22174509577647497	0.22391493123975295	Q1	Q2	Q4	Q4	Q2	Q2	Q4	Q2	Q2	Q4	Q3	Q3	Q2	Q4
3063	chr10	79988599	79995400	+	Cnn2	31.2681724699931	10.742820868581	2.22509311034516	-1	-1	-1	79991999.5	0.09	0.1	0.17	0.8999999999999999	1.1111111111111112	1.3076923076923077	0.2720903391956327	0.33201625195145607	0.36786295005733083	0.2142380606919527	0.3335809388739722	0.3117606432088633	0.1235898505069993	0.6437508210647703	0.2691504122018814	0.2187169759828469	0.09928188802031299	0.1954880601748824	0.20985404464732044	0.136181821351037	Q4	Q3	Q4	Q4	Q3	Q2	Q2	Q4	Q3	Q4	Q1	Q3	Q2	Q3
3356	chr8	70493147	70504078	+	Crlf1	2.62904655308018	0.0385944023583654	0.978586802823169	-1	-1	-1	70498612.5	0.09	0.1	0.18	0.8999999999999999	1.1111111111111112	1.3846153846153846	0.07313806777561942	0.363176646059379	1.1177671299378076	0.22628306372761728	0.46023554005622863	0.41204519565067915	0.12877885213455595	0.07530285654962941	0.06442931337654591	0.9694560858463419	0.09617781152427197	0.20980704621374605	0.2705440465367359	0.23877530153455404	Q1	Q3	Q4	Q4	Q4	Q2	Q2	Q1	Q1	Q4	Q1	Q4	Q3	Q4
3894	chr9	78395776	78418124	+	Ddx43	4.92395223929335	0.0721626517403618	0.11625767398827	-1	-1	-1	78406950.0	0.08	0.1	0.15	0.7999999999999999	1.1111111111111112	1.1538461538461537	0.10913982406245748	0.0773347109064951	0.9078007850117153	0.12629460760354994	0.14492886577028266	0.33845979033890855	0.2061552856163103	0.09184647511060422	0.06484323807196184	0.5768081324347134	0.13020593495368957	0.13304148190617562	0.2276785899452541	0.33957733555497793	Q3	Q1	Q4	Q2	Q2	Q2	Q4	Q1	Q1	Q4	Q4	Q2	Q2	Q4
4001	chr1	75360291	75368579	+	Des	2.92018381122548	0.64934622109204	0.115022211558244	-1	-1	-1	75364435.0	0.09	0.11	0.19	0.8999999999999999	1.2222222222222223	1.4615384615384615	0.09025579517335444	0.15405237979441883	0.10553320576501357	0.19523118509352208	0.1439995719243328	0.12800010766982453	0.16973985439506023	0.0698767622107675	0.14559071243080227	0.13162050453136706	0.09238536995053293	0.1482576553195715	0.15027323340851328	0.13161442801664613	Q2	Q2	Q2	Q4	Q2	Q1	Q4	Q1	Q2	Q3	Q1	Q2	Q2	Q3
4528	chr1	87264352	87310841	+	Efhd1	1.53177867368088	0.697875298221957	0.385607018063461	-1	-1	-1	87287596.5	0.09	0.1	0.16	0.8999999999999999	1.1111111111111112	1.2307692307692308	0.064612760151426	0.11855102888639628	0.9420937678019207	0.19463279581050194	0.3300114264420101	0.4283305693739339	0.14801562107153957	0.0840598640396045	0.08462276306100233	0.46358895252490867	0.13181046328544616	0.23674531046152114	0.307598371795986	0.29110666140194597	Q1	Q2	Q4	Q4	Q3	Q2	Q3	Q1	Q1	Q4	Q4	Q4	Q3	Q4
4705	chr2	30171407	30174040	+	Endog	9.49851352723646	2.79251840878749	3.19362112012892	-1	-1	-1	30172723.5	0.08	0.09	0.15	0.7999999999999999	1.0	1.1538461538461537	0.0799481614852945	0.43108345599145975	0.08287579331816376	0.18856741870045665	0.27701476307089523	0.5235894934612322	0.14677378097289726	0.08533378586298856	0.1193385075434389	0.146775150600311	0.13171527686444195	0.13289441246837377	0.24981237805926282	0.19756304116495726	Q1	Q3	Q1	Q4	Q3	Q3	Q3	Q1	Q2	Q3	Q4	Q2	Q3	Q4
4708	chr2	32646594	32682669	+	Eng	2.1168493842988	0.082791414488646	0.0604295784152322	-1	-1	-1	32664631.5	0.09	0.11	0.19	0.8999999999999999	1.2222222222222223	1.4615384615384615	0.09516990396201816	0.1562305866216821	0.09106278700875073	0.20798558614850046	0.18248595532698828	0.11533860167501145	0.14637874696361622	0.1244939652314553	0.17584285506335173	0.10719335171131882	0.10813101829588413	0.11364757390916347	0.13721391089006593	0.136420693336248	Q2	Q2	Q2	Q4	Q2	Q1	Q3	Q3	Q3	Q2	Q2	Q1	Q1	Q3
4865	chr12	86468164	86521628	+	Esrrb	45.9348880163317	0.299620924637892	0.906482666148609	-1	-1	-1	86494896.0	0.08	0.09	0.16	0.7999999999999999	1.0	1.2307692307692308	0.0937643958181143	0.14424757262260557	0.17875905752957041	0.2014090247809887	0.13874248568334915	0.1370841344926472	0.16923116133187907	0.09518380201331832	0.12177040922641755	0.13051444950394606	0.11858558306097984	0.09770109347105026	0.15918764524874482	0.1500506401719718	Q2	Q2	Q4	Q4	Q2	Q1	Q4	Q1	Q2	Q3	Q3	Q1	Q2	Q3
4926	chr2	31670714	31681352	+	Exosc2	46.9637905892112	21.3572833450835	5.07903887735964	-1	-1	-1	31676033.0	0.07	0.08	0.13	0.7000000000000001	0.888888888888889	1.0	0.0918153841608909	0.1645812501890049	0.11985707032749984	0.14487562440633775	0.2390615006673418	0.5459764444399106	0.12338958842753331	0.11970685573460058	0.2488684096769853	0.12181891560200328	0.12077978833969392	0.15365036064233537	0.27967000969596534	0.14812359904851866	Q2	Q2	Q3	Q3	Q2	Q3	Q2	Q3	Q3	Q3	Q3	Q2	Q3	Q3
5362	chr7	144861385	144865245	+	Fgf4	45.8672970715833	0.0897035879120738	0.173825573323571	-1	-1	-1	144863315.0	0.11	0.12	0.18	1.0999999999999999	1.3333333333333333	1.3846153846153846	0.06387436455320562	0.10207025792305671	0.9934277732107374	0.24528593143820762	0.23057452263640352	0.19401180182326014	0.19722512986821433	0.08418702583265185	0.07191167628384951	0.8546161402571049	0.12092109456658363	0.13581953226774932	0.24173809917595077	0.364243517267293	Q1	Q1	Q4	Q4	Q2	Q2	Q4	Q1	Q1	Q4	Q3	Q2	Q3	Q4
5693	chr10	80930090	80932204	+	Gadd45b	4.97105463264267	1.87467116256151	1.9662224410127	-1	-1	-1	80931147.0	0.1	0.12	0.18	1.0	1.3333333333333333	1.3846153846153846	0.1927343180127126	0.40328588148560185	0.45897963518072515	0.16552460968494415	0.5364533389782674	0.6244377837173717	0.0979258276998569	0.5300079658260712	0.16115363173051314	0.413008752264453	0.09768766429689195	0.3003418434694939	0.32066462828757636	0.1530054815810721	Q4	Q3	Q4	Q3	Q4	Q3	Q1	Q4	Q2	Q4	Q1	Q4	Q4	Q3
5695	chr8	84832281	84835482	+	Gadd45gip1	25.7034533048328	7.58226292270613	5.36513863752897	0	-1	-1	84833881.5	0.08	0.1	0.16	0.7999999999999999	1.1111111111111112	1.2307692307692308	0.13227494377146162	0.549259142281206	0.07926529392788316	0.1389854263842106	0.2162818430644814	0.5465624444865145	0.11819106530936059	0.23922855529647605	0.2052759928757494	0.11148651450161877	0.11697021379470826	0.12599184877574443	0.27251356714445607	0.1459009602236062	Q4	Q4	Q1	Q2	Q2	Q3	Q1	Q4	Q3	Q2	Q3	Q2	Q3	Q3
6469	chr6	52102948	52113684	+	Halr1	21.3644947293595	0.0374735623126819	0.175671206911536	-1	-1	-1	52108316.0	0.1	0.11	0.16	1.0	1.2222222222222223	1.2307692307692308	0.10819600444038709	0.12460104687904082	0.14461823001932575	0.14327452950477598	0.14118097273223176	0.1253087008076773	0.1600895152963294	0.12437054137719106	0.11384133349765431	0.15285633052628617	0.1351630846321583	0.12780609271526336	0.17364896077695102	0.2251536927387632	Q3	Q2	Q3	Q2	Q2	Q1	Q3	Q3	Q2	Q4	Q4	Q2	Q2	Q4
6488	chr2	71389259	71441622	+	Hat1	112.914397482335	43.3168910703737	3.84560624986053	0	-1	-1	71415440.5	0.06	0.07	0.12	0.6	0.7777777777777779	0.923076923076923	0.07707134492866828	0.10138686945614142	0.09420389577613612	0.12051949056164588	0.2843831322456195	0.4645692040831822	0.12293499707756755	0.11968163123726845	0.3488894820348783	0.11389142966854034	0.13832475724268933	0.17506044536679982	0.24912827530469658	0.1269547168910325	Q1	Q1	Q2	Q2	Q3	Q2	Q2	Q3	Q4	Q2	Q4	Q3	Q3	Q3
6863	chr5	135887918	135889563	+	Hspb1	188.921897798239	1.00409660542619	3.24338425706	0	-1	-1	135888740.5	0.07	0.1	0.19	0.7000000000000001	1.1111111111111112	1.4615384615384615	0.08300588532476108	0.09190767931686321	0.6079144472281137	0.2297008875695524	0.14876275870264793	0.20655597527111288	0.17247110500231888	0.08554896207956168	0.06769103336607293	0.38410567202701	0.11020879869712027	0.11953152631870424	0.19386200293302797	0.2672262616239745	Q1	Q1	Q4	Q4	Q2	Q2	Q4	Q1	Q1	Q4	Q2	Q2	Q2	Q4
6924	chr9	21015939	21028814	+	Icam1	20.2101735650056	0.242963335434901	0.729728066970419	-1	-1	-1	21022376.5	0.07	0.13	0.19	0.7000000000000001	1.4444444444444446	1.4615384615384615	0.10624250795697118	0.1404563747512578	0.8777102889749739	0.24190359518286492	0.16828812831601753	0.2033381189223842	0.18436298232401108	0.08480886470069054	0.1025149778038037	0.5145922490193926	0.11554108240433042	0.15817273331902865	0.25550340763821106	0.2925538311657729	Q3	Q2	Q4	Q4	Q2	Q2	Q4	Q1	Q1	Q4	Q3	Q2	Q3	Q4
6976	chr7	140968027	140969827	+	Ifitm1	194.218997569121	3.04740916667669	0.885864480648025	-1	-1	-1	140968927.0	0.1	0.11	0.16	1.0	1.2222222222222223	1.2307692307692308	0.08691944464783691	0.10967916653574712	0.17133731709541936	0.18411280126369192	0.15034658664454176	0.11461503589589457	0.15537267569496738	0.1362684193780789	0.140566438944534	0.1662541786171939	0.11310341816097498	0.2095652490258217	0.1612394162494243	0.16225954154466163	Q1	Q1	Q4	Q3	Q2	Q1	Q3	Q3	Q2	Q4	Q3	Q4	Q2	Q3
7174	chr18	67289246	67319216	+	Impa2	22.6082979279226	5.37480372521675	0.875698145528138	-1	-1	-1	67304231.0	0.1	0.11	0.17	1.0	1.2222222222222223	1.3076923076923077	0.0875392434370637	0.16442880920547853	0.3535772518051995	0.13545093531608582	0.2725568338821872	0.6087648567525965	0.13223219211169993	0.1439320405813364	0.12377434412472893	0.24214362014462443	0.10731863963513891	0.2205135329768713	0.3343718182936959	0.1814942190599896	Q2	Q2	Q4	Q2	Q3	Q3	Q2	Q3	Q2	Q4	Q2	Q4	Q4	Q4
7999	chr5	138255481	138259395	+	Lamtor4	23.3779806399683	11.3941835257728	8.89473062463401	-1	-1	-1	138257438.0	0.09	0.1	0.16	0.8999999999999999	1.1111111111111112	1.2307692307692308	0.10488834122071664	0.35214575650217245	0.12115689417339646	0.14816904016435145	0.3426613277994029	0.6077327418681259	0.13735952691885533	0.10184517526855835	0.1930158044858412	0.1145873795500563	0.13060671873688698	0.17610580084621905	0.2699871908115304	0.14008922001468302	Q3	Q3	Q3	Q3	Q3	Q3	Q2	Q2	Q3	Q2	Q4	Q3	Q3	Q3
8645	chr17	28769285	28778701	+	Mapk13	3.90658013085914	0.196916734473017	0.266178919298794	-1	-1	-1	28773993.0	0.08	0.11	0.16	0.7999999999999999	1.2222222222222223	1.2307692307692308	0.07897184632752628	0.11250665242459897	0.6129060761663648	0.2174715801626444	0.20258267719961118	0.2299614879932522	0.15601166722676144	0.08507306441040272	0.08856381724503908	0.40825250647396877	0.1101165976524353	0.16301669765263796	0.23412934588052217	0.26904309778788993	Q1	Q1	Q4	Q4	Q2	Q2	Q3	Q1	Q1	Q4	Q2	Q3	Q2	Q4
8733	chr9	44134657	44142726	+	Mcam	8.27671177589064	2.73118925691699	0.975331317740244	-1	-1	-1	44138691.5	0.07	0.1	0.15	0.7000000000000001	1.1111111111111112	1.1538461538461537	0.06641008534008092	0.20441014696843923	0.4418779745217827	0.23181900370717048	0.308170900109836	0.29254596190282117	0.128491388208972	0.09716065700466817	0.17731680358810858	0.4129190998981739	0.11424769680798053	0.23237413344234226	0.23543949311453363	0.16077860627428492	Q1	Q2	Q4	Q4	Q3	Q2	Q2	Q2	Q3	Q4	Q3	Q4	Q2	Q3
10207	chr9	45042343	45054043	+	Mpzl2	5.59071199491746	0.211352171685604	0.356823457998756	-1	-1	-1	45048193.0	0.07	0.11	0.18	0.7000000000000001	1.2222222222222223	1.3846153846153846	0.0906961878065127	0.08987887268730882	0.6158680494758818	0.2187279317855835	0.22524481900930404	0.1866784078100811	0.16274991584765286	0.0725413470779266	0.08792475081031974	0.2806827671568969	0.10001232238709926	0.17030808527767657	0.19861701385612074	0.21645429639158578	Q2	Q1	Q4	Q4	Q2	Q2	Q3	Q1	Q1	Q4	Q2	Q3	Q2	Q4
10312	chr2	28468065	28471177	+	Mrps2	21.1172103138622	9.97463489674645	6.80092211861803	0	0	0	28469621.0	0.07	0.08	0.13	0.7000000000000001	0.888888888888889	1.0	0.2609585267275507	0.3557783632344503	0.0806741651705958	0.2011939444988966	0.3528528848430225	0.6344645430934982	0.1371236978837055	0.5638366987475982	0.2589097878827324	0.11505609820248415	0.12321720664578024	0.2014290365757364	0.2856865029956983	0.1655944436926643	Q4	Q3	Q1	Q4	Q3	Q3	Q2	Q4	Q3	Q2	Q3	Q4	Q3	Q4
10664	chr2	32450456	32455476	+	Naif1	1.89488527397455	0.887390615740441	0.776704449253972	-1	-1	-1	32452966.0	0.09	0.1	0.17	0.8999999999999999	1.1111111111111112	1.3076923076923077	0.08120390101512091	0.3880810909718275	0.1552844343290019	0.12377658647202983	0.3329500047985651	0.5744260791779511	0.11378291416959976	0.11097438447292035	0.24174979918653314	0.18579962039269035	0.12507133016491898	0.17748358761898828	0.27071828457352215	0.2520342559100262	Q1	Q3	Q3	Q2	Q3	Q3	Q1	Q2	Q3	Q4	Q4	Q3	Q3	Q4
11052	chr10	61417971	61425338	+	Nodal	24.6700710192391	0.331764672293174	0.16097680695377	-1	-1	-1	61421654.5	0.09	0.1	0.16	0.8999999999999999	1.1111111111111112	1.2307692307692308	0.10634922271880269	0.1661770502719684	0.7009970606234339	0.237922501963377	0.15715415367080696	0.3463303768536065	0.1612946713678131	0.16775315158642254	0.09736391211504286	0.4539303397926791	0.13668886556625368	0.17069806129038334	0.27015964756841243	0.2533369526534245	Q3	Q2	Q4	Q4	Q2	Q2	Q3	Q4	Q1	Q4	Q4	Q3	Q3	Q4
11075	chr5	117866838	117958840	+	Nos1	1.22797708264091	0.0410977519783313	0.328451777481765	-1	-1	-1	117912839.0	0.07	0.09	0.18	0.7000000000000001	1.0	1.3846153846153846	0.06904460361513468	0.2034099278742807	0.12643352199381716	0.23819437122344972	0.21767818423168542	0.13255877555086318	0.20259274546000983	0.08102812407090994	0.1614737981527894	0.11110636644312095	0.09712999740839004	0.12735812101364136	0.15737724542976678	0.21867803237289715	Q1	Q2	Q3	Q4	Q2	Q1	Q4	Q1	Q2	Q2	Q1	Q2	Q2	Q4
11137	chr5	144545886	144557478	+	Nptx2	8.28466980555518	0.596986674196151	1.89640318963006	-1	-1	-1	144551682.0	0.07	0.09	0.14	0.7000000000000001	1.0	1.076923076923077	0.10189309343188799	0.2059419649871106	0.4791452683342828	0.1336426135122776	0.32365838947296144	0.36167600450131915	0.1663312499535978	0.14501130011875993	0.08721918799660422	0.43907636214946877	0.10114058456445103	0.16718160135149956	0.212487468358238	0.20553060407660267	Q2	Q2	Q4	Q2	Q3	Q2	Q4	Q3	Q1	Q4	Q2	Q3	Q2	Q4
11307	chr2	90677214	90736328	+	Nup160	21.4607524863175	7.65805091582836	3.4865802169713	-1	-1	-1	90706771.0	0.05	0.06	0.09	0.5	0.6666666666666666	0.6923076923076923	0.1471316376030445	0.1444685072768432	0.09806908477440826	0.14230670230904807	0.21435893112931934	0.32548347682186235	0.14941915497976357	0.20706130051612853	0.218577833122967	0.12240307342197414	0.12150575257027985	0.16649530373579213	0.20720499494801395	0.15316118806134218	Q4	Q2	Q2	Q2	Q2	Q2	Q3	Q4	Q3	Q3	Q3	Q3	Q2	Q3
12741	chr8	84021473	84030295	+	Palm3	16.7411988177967	0.906848355606841	0.153237606595305	-1	-1	-1	84025884.0	0.08	0.09	0.17	0.7999999999999999	1.0	1.3076923076923077	0.092241339435053	0.10469597428198904	0.17571304301420845	0.18003591716587544	0.13712764399485614	0.11856348365432406	0.14429466283425643	0.11681203344235053	0.09339846981926397	0.14247500995121642	0.10974853439331053	0.13361374688595531	0.13409174793440362	0.1391439038323444	Q2	Q1	Q4	Q3	Q2	Q1	Q3	Q3	Q1	Q3	Q2	Q2	Q1	Q3
13390	chr2	71719416	71730966	+	Platr26	6.17669335175582	0.0	0.0166160256924731	-1	-1	-1	71725191.0	0.07	0.09	0.14	0.7000000000000001	1.0	1.076923076923077	0.09967465921243032	0.30011209559746277	0.10254017746418022	0.1364219371748658	0.26164013750432313	0.12649701644268746	0.14180026253956818	0.11968024208912481	0.18904702170328658	0.11617263452422022	0.1332810134410858	0.16215023272037504	0.14034391222829404	0.16113342879672832	Q2	Q3	Q2	Q2	Q3	Q1	Q3	Q3	Q3	Q2	Q4	Q3	Q1	Q3
13478	chr10	80356467	80365489	+	Plk5	1.85480467578106	0.631494920060784	0.746598629422154	-1	-1	-1	80360978.0	0.13	0.15	0.24	1.3	1.6666666666666667	1.846153846153846	0.08924498884876568	0.17875277031318387	0.7599968085421456	0.23521834831237792	0.35890924925383383	0.3749742761881728	0.14982847091849422	0.12321134888015592	0.06956350665200842	0.5962644294705884	0.10461080033183097	0.16968144143372774	0.22537385161804116	0.233129736170439	Q2	Q2	Q4	Q4	Q4	Q2	Q3	Q3	Q1	Q4	Q2	Q3	Q2	Q4
13637	chr5	115235850	115240972	+	Pop5	14.7356818790966	4.82704780736668	2.43186489723568	-1	-1	-1	115238411.0	0.07	0.09	0.15	0.7000000000000001	1.0	1.1538461538461537	0.2559860305786133	0.2328468729928136	0.16829460605663746	0.12959999859333038	0.2481624912496308	0.20913715058231247	0.11090981746556652	0.6378279161590796	0.12239322995597667	0.2017774070789074	0.1270939619537908	0.17754605567301082	0.21081745604846788	0.14333520653057344	Q4	Q2	Q4	Q2	Q3	Q2	Q1	Q4	Q2	Q4	Q4	Q3	Q2	Q3
14145	chr9	56097968	56128888	+	Pstpip1	1.00333895741556	0.0711336423163657	0.023341279912976	-1	-1	-1	56113428.0	0.08	0.11	0.16	0.7999999999999999	1.2222222222222223	1.2307692307692308	0.1212033568819364	0.10730446965107458	0.13578150558192825	0.17792801375353065	0.09350880479905936	0.1359118256852576	0.15276207844621126	0.1067202580158527	0.09917378092019596	0.12769362481709184	0.10873851279020309	0.10233437252044678	0.14890360187965887	0.15067317467778896	Q3	Q1	Q3	Q3	Q1	Q1	Q3	Q2	Q1	Q3	Q2	Q1	Q1	Q3
14146	chr18	77794549	77882879	+	Pstpip2	2.4239377071864	0.379306683709513	0.501344856279503	-1	-1	-1	77838714.0	0.1	0.11	0.17	1.0	1.2222222222222223	1.3076923076923077	0.13030821310232082	0.15079433531220565	0.6500724878244929	0.18334144799113275	0.13844138945267867	0.5036769613118565	0.1549648522223971	0.31514065033885147	0.07458965981287238	0.47764016922710445	0.1163194889202714	0.1263968352764845	0.2629835478222889	0.1823018320951612	Q4	Q2	Q4	Q3	Q2	Q3	Q3	Q4	Q1	Q4	Q3	Q2	Q3	Q4
14344	chr9	73044809	73097614	+	Rab27a	5.70018805825304	0.201450582698064	0.428407730256537	-1	-1	-1	73071211.5	0.07	0.09	0.14	0.7000000000000001	1.0	1.076923076923077	0.21337584625426506	0.1868655465798082	0.2068050855594692	0.20808941421210767	0.25857564125971516	0.20208771390992825	0.11441002165330241	0.5837162147508218	0.10481431459025903	0.16983192927185	0.14234699162840844	0.14886991863250731	0.18545928863857106	0.14364565981380722	Q4	Q2	Q4	Q4	Q3	Q2	Q1	Q4	Q1	Q4	Q4	Q2	Q2	Q3
14653	chr10	80330144	80336441	+	Reep6	3.57116397163214	0.967570591697217	0.725308871070671	-1	-1	-1	80333292.5	0.11	0.13	0.23	1.0999999999999999	1.4444444444444446	1.7692307692307692	0.0561054208071618	0.2045705070955499	0.13907173825104346	0.1814536326110363	0.34653603459210797	0.35466975115689925	0.15135529799584332	0.07679710841926009	0.15675992596092406	0.1253786164125815	0.10240409184146572	0.2252466624884436	0.22196384889664858	0.14720907905126965	Q1	Q2	Q3	Q3	Q3	Q2	Q3	Q1	Q2	Q3	Q2	Q4	Q2	Q3
16161	chr9	53771534	53818161	+	Slc35f2	20.1623172716828	0.748727571600334	0.294575321577379	-1	-1	-1	53794847.5	0.07	0.1	0.15	0.7000000000000001	1.1111111111111112	1.1538461538461537	0.08385805458615139	0.16529993199776682	0.666260796772109	0.18246808663606642	0.15304848108499564	0.5069426206116412	0.1804920834598591	0.08804022744985728	0.11973429353324071	0.3366108218637006	0.1105456621557474	0.15146656087338922	0.2986270415575608	0.29328444891962513	Q1	Q2	Q4	Q3	Q2	Q3	Q4	Q1	Q2	Q4	Q2	Q2	Q3	Q4
16297	chr5	120511168	120534024	+	Slc8b1	3.21070159156286	1.15978431262324	0.435021109289124	0	-1	-1	120522596.0	0.07	0.08	0.16	0.7000000000000001	0.888888888888889	1.2307692307692308	0.06989316108899239	0.20951409648384964	0.20281718014780897	0.21589351220130923	0.2644149393118411	0.24527262926521035	0.12155241755200248	0.10408278836653782	0.2033476525328376	0.14377980669454557	0.11193050676584244	0.19112780919075012	0.23266905127400936	0.17694363054372758	Q1	Q2	Q4	Q4	Q3	Q2	Q2	Q2	Q3	Q3	Q3	Q3	Q2	Q4
16487	chr1	93235819	93301065	+	Sned1	1.65909930737265	0.16802997639927	0.741858146190358	-1	-1	-1	93268442.0	0.08	0.09	0.18	0.7999999999999999	1.0	1.3846153846153846	0.18670054499804972	0.18954089259281778	0.43433532562520766	0.21209191343784334	0.1891742932818339	0.4425703264760978	0.15482868044186038	0.28270186766523003	0.10756919111040504	0.2613831126032204	0.11416372521817683	0.16161257609725	0.24960123383430785	0.1590941859237079	Q4	Q2	Q4	Q4	Q2	Q2	Q3	Q4	Q1	Q4	Q3	Q3	Q3	Q3
16513	chr5	74093529	74093650	+	Snora26	3.46857188634011	1.55075319311749	0.47508205424653	-1	-1	-1	74093589.5	0.08	0.09	0.14	0.7999999999999999	1.0	1.076923076923077	0.09538864120841026	0.3987863731737101	0.09623204216623935	0.11672261767089367	0.29945778935027256	0.6190112916871631	0.13910545782726336	0.09455666101988007	0.3540316775644367	0.10053097340993121	0.14369647518853948	0.1819352343171835	0.3203474881027055	0.17146369689953564	Q2	Q3	Q2	Q2	Q3	Q3	Q3	Q1	Q4	Q1	Q4	Q3	Q4	Q4
16695	chr3	55182043	55209957	+	Sohlh2	7.82720327857815	0.0088406367425773	0.131063895446907	-1	-1	-1	55196000.0	0.08	0.09	0.14	0.7999999999999999	1.0	1.076923076923077	0.10208413026162558	0.24470809925044942	0.12589645599174049	0.1826977150180401	0.16522735313874012	0.11241553349074522	0.18903729890271173	0.09457926530084974	0.15340212083133783	0.16520758797793553	0.11605599527955056	0.12082812175750732	0.17165365204477123	0.17558339791282446	Q2	Q2	Q3	Q3	Q2	Q1	Q4	Q1	Q2	Q4	Q3	Q2	Q2	Q4
16893	chr5	104435110	104441053	+	Spp1	120.394654811949	0.299224915561179	0.700110486793497	-1	-1	-1	104438081.5	0.08	0.09	0.15	0.7999999999999999	1.0	1.1538461538461537	0.13351461720450658	0.11904102285303662	0.129010413090388	0.11854848645496129	0.1321191067847188	0.12606887412127513	0.17676111013938617	0.13602218148800044	0.12239158633622256	0.1402571232144123	0.10665957213938236	0.14806640326976775	0.12730033709612376	0.139055550383962	Q4	Q2	Q3	Q2	Q1	Q1	Q4	Q3	Q2	Q3	Q2	Q2	Q1	Q3
17558	chr5	119670861	119684724	+	Tbx3	6.26129314168432	0.0292695886056814	0.103433528623969	-1	-1	-1	119677792.5	0.07	0.08	0.13	0.7000000000000001	0.888888888888889	1.0	0.13607604704047452	0.17662179274772552	1.0126808355384402	0.20951454946696757	0.38375263416085925	0.4239053609245702	0.13511420412445044	0.21925916013431979	0.08349086074771676	0.7157522804819305	0.1069986871600151	0.21304427277743818	0.31004376779431886	0.22026874769008023	Q4	Q2	Q4	Q4	Q4	Q2	Q2	Q4	Q1	Q4	Q2	Q4	Q3	Q4
18854	chr17	31207869	31253416	+	Ubash3a	2.87621894799199	0.0047663159162524	0.0300624923484294	-1	-1	-1	31230642.5	0.09	0.1	0.15	0.8999999999999999	1.1111111111111112	1.1538461538461537	0.12047841841020127	0.10185432283578433	0.13071893922223485	0.17763512364387513	0.11508569705772474	0.1444991189201776	0.1898825455639097	0.08094709261777108	0.08164583102117158	0.10840659075929457	0.07641263358175694	0.08970803704913163	0.14716446288200977	0.13360632440394	Q3	Q1	Q3	Q3	Q1	Q1	Q4	Q1	Q1	Q2	Q1	Q1	Q1	Q3
18953	chr7	100493336	100499629	+	Ucp2	5.68875151953131	1.27591041461176	0.531492760807535	-1	-1	-1	100496482.5	0.09	0.1	0.16	0.8999999999999999	1.1111111111111112	1.2307692307692308	0.07905270741099402	0.20589089796208498	0.24538180659187583	0.18546425638172165	0.3241327807230629	0.2746798109102401	0.14441715021358348	0.10399838163760992	0.1754057510386814	0.24439042471195088	0.1228860192656517	0.19763909988999365	0.22955656988724418	0.13226902813747013	Q1	Q2	Q4	Q4	Q3	Q2	Q3	Q2	Q3	Q4	Q3	Q4	Q2	Q3
19131	chr7	139943855	139945112	+	Utf1	43.9845100183934	0.0170328160223739	0.205411109060428	-1	-1	-1	139944483.5	0.08	0.09	0.16	0.7999999999999999	1.0	1.2307692307692308	0.091611343331635	0.10859641249780169	0.9626916200187471	0.19999101594090463	0.21200992252769818	0.29690493147190705	0.186233220866974	0.09949365665875569	0.06179757790848656	0.6808021109802969	0.12131347315013409	0.14285634580254555	0.26499641596234363	0.38643406130116564	Q2	Q1	Q4	Q4	Q2	Q2	Q4	Q2	Q1	Q4	Q3	Q2	Q3	Q4
19591	chr5	117318475	117355007	+	Vsig10	2.84279872308993	1.26388985845362	0.526954034066486	-1	-1	-1	117336741.0	0.07	0.09	0.16	0.7000000000000001	1.0	1.2307692307692308	0.11739186798781157	0.2575239339199617	0.33562946375873354	0.16476894369721412	0.16329747756076443	0.5588487024619356	0.15411266238145246	0.13540117789002565	0.15757014302502978	0.24627908279977995	0.13586777405440809	0.1438528283238411	0.30274448088977646	0.2414565164467384	Q3	Q3	Q4	Q3	Q2	Q3	Q3	Q3	Q2	Q4	Q4	Q2	Q3	Q4
20471	chr5	135980104	135988624	+	Zp3	3.30979337564429	0.0059948221350295	0.0490287090342841	-1	-1	-1	135984364.0	0.08	0.1	0.18	0.7999999999999999	1.1111111111111112	1.3846153846153846	0.13556441176434358	0.10605754017675478	0.1258239318130425	0.18336707106828692	0.08476766959275198	0.13556160563191716	0.18879883584213591	0.2260703189785664	0.11153690939057959	0.1308144649632211	0.11681312570571899	0.09661937289237978	0.1565589726800504	0.18980374091199703	Q4	Q1	Q3	Q3	Q1	Q1	Q4	Q4	Q2	Q3	Q3	Q1	Q2	Q4
213	chr2	93855359	93869157	-	Accsl	6.28858011977814	0.0241823497567023	0.164879152130689	-1	-1	-1	93862258.0	0.06	0.07	0.13	0.6	0.7777777777777779	1.0	0.16702752574160695	0.16294198255785952	0.18526387044258186	0.18795027100741862	0.09592543113627987	0.13000152732520717	0.18806953823888403	0.35132874417763493	0.12040678172490814	0.13992521739211575	0.09930101455301046	0.0940612681671977	0.13289637338596838	0.16941264460807154	Q4	Q2	Q4	Q4	Q1	Q1	Q4	Q4	Q2	Q3	Q1	Q1	Q1	Q4
513	chr2	26593056	26604417	-	Agpat2	9.87467286565155	1.17551601546683	0.350600141117812	0	0	-1	26598736.5	0.08	0.1	0.16	0.7999999999999999	1.1111111111111112	1.2307692307692308	0.11581748520456471	0.2261218854939325	0.5938386052118407	0.20780992613434793	0.1541449580813211	0.3893632165000572	0.11170275885258232	0.2246490492935364	0.10379371825131503	0.33363522631957615	0.11435174394826418	0.14466818317472935	0.2281470222732295	0.2082326409775635	Q3	Q2	Q4	Q4	Q2	Q2	Q1	Q4	Q1	Q4	Q3	Q2	Q2	Q4
872	chr1	79606868	79672018	-	Ap1s3	1.30927147613223	0.37642079708119	0.084329200467911	1	-1	-1	79639443.0	0.06	0.08	0.12	0.6	0.888888888888889	0.923076923076923	0.08200380269686382	0.14470428636123517	0.49201985734038883	0.17997706804871558	0.1774320152000764	0.5567926563272376	0.17687820045571578	0.08902638401434972	0.10793168130905025	0.1730908142616009	0.1196734754025936	0.15439476410150527	0.25512955626197487	0.19131336738323343	Q1	Q2	Q4	Q3	Q2	Q3	Q4	Q1	Q2	Q4	Q3	Q2	Q3	Q4
2202	chr5	122108054	122132028	-	Ccdc63	1.31784062298344	0.231850681199699	0.016507919939236	-1	-1	0	122120041.0	0.08	0.1	0.16	0.7999999999999999	1.1111111111111112	1.2307692307692308	0.16466613976160685	0.11344601346552372	0.14763372368814429	0.19903561968803404	0.1208491344698895	0.14100845674735946	0.14512891815109047	0.5343643812583043	0.11507181640104813	0.14920501215704554	0.09025573075117178	0.1287275390625	0.1757071669827337	0.12898237966669018	Q4	Q1	Q3	Q4	Q1	Q1	Q3	Q4	Q2	Q4	Q1	Q2	Q2	Q3
2378	chr7	45233631	45239115	-	Cd37	1.72389048433483	0.0089668170544308	0.021344221176154	-1	-1	-1	45236373.0	0.12	0.13	0.19	1.2	1.4444444444444446	1.4615384615384615	0.09855381131668885	0.13494887677766382	0.1396236979877563	0.22608642849326133	0.1766935276389122	0.11662307391924776	0.1413169372279192	0.09158780095847052	0.09545816407851695	0.12065734718706261	0.08367861247062683	0.11469599342346191	0.11414581421448883	0.13314142785453317	Q2	Q2	Q3	Q4	Q2	Q1	Q3	Q1	Q1	Q2	Q1	Q1	Q1	Q3
2853	chr8	69880365	69887392	-	Cilp2	2.10999057051866	0.116268513265384	0.421776431474575	-1	-1	-1	69883878.5	0.08	0.09	0.15	0.7999999999999999	1.0	1.1538461538461537	0.0647532749934667	0.11084791031852365	0.4182627656194899	0.25475562183856965	0.23564133484704156	0.18780153999635907	0.15827204423973418	0.09607923226932305	0.08259803581946361	0.3357969789176152	0.10848742242455482	0.14968886877844928	0.1973501361919486	0.15552761111127558	Q1	Q1	Q4	Q4	Q2	Q2	Q3	Q1	Q1	Q4	Q2	Q2	Q2	Q3
2928	chr5	134945122	134946934	-	Cldn4	15.5779210037617	0.151264347559506	1.19819091733945	-1	-1	-1	134946028.0	0.09	0.11	0.19	0.8999999999999999	1.2222222222222223	1.4615384615384615	0.09112067330061456	0.10910197133229417	0.4967228302823173	0.26364190728296405	0.16422197478088973	0.1712193201099164	0.14717470996162008	0.09866728966511212	0.08467912131177814	0.28413178609979567	0.11746124787330627	0.1354626540839672	0.1967641872945039	0.22828711935174725	Q2	Q1	Q4	Q4	Q2	Q2	Q3	Q2	Q1	Q4	Q3	Q2	Q2	Q4
3026	chr5	113612354	113643603	-	Cmklr1	1.89670690541153	0.0046544305661056	0.0871225201086064	-1	-1	-1	113627978.5	0.08	0.1	0.18	0.7999999999999999	1.1111111111111112	1.3846153846153846	0.08493944157166018	0.25919908537715675	0.10787041702451991	0.20409630926847458	0.21320907676571926	0.11121321933724179	0.1263795151231046	0.09063239066188152	0.11577405344085259	0.10193843051314658	0.08540243995338678	0.1024535743534565	0.1431213056989338	0.12671611114990197	Q1	Q3	Q2	Q4	Q2	Q1	Q2	Q1	Q2	Q1	Q1	Q1	Q1	Q3
4055	chr5	125413746	125434132	-	Dhx37	8.21547706982391	3.93562256228592	3.2828478996007	0	0	0	125423939.0	0.08	0.1	0.16	0.7999999999999999	1.1111111111111112	1.2307692307692308	0.13256531175772607	0.2526205438595944	0.09931798088129119	0.16048101702332496	0.35145817755241027	0.5284764268900218	0.10679230025890095	0.2167587443956962	0.1852308450639248	0.1101120877435769	0.09883507718443872	0.17428623413134225	0.2631923867256745	0.13079345861572458	Q4	Q3	Q2	Q3	Q3	Q3	Q1	Q4	Q3	Q2	Q1	Q3	Q3	Q3
4870	chr9	99309966	99358530	-	Esyt3	1.16218726973821	0.0264562607220327	0.0357620910470349	-1	-1	-1	99334248.0	0.06	0.09	0.14	0.6	1.0	1.076923076923077	0.08528964966038861	0.09677747979236008	0.7276463203959994	0.22763750171661376	0.19463256603662557	0.40416181395534356	0.16943845865352603	0.10589570024291929	0.074662577024915	0.42536931195752375	0.12910820031166076	0.15271757666766644	0.24987136177394703	0.30792211189763297	Q1	Q1	Q4	Q4	Q2	Q2	Q4	Q2	Q1	Q4	Q4	Q2	Q3	Q4
5058	chr1	36597686	36683189	-	Fam178b	1.69587824336521	0.0280205105413072	0.0426930138739483	-1	-1	-1	36640437.5	0.08	0.1	0.16	0.7999999999999999	1.1111111111111112	1.2307692307692308	0.2205605181803306	0.14052315097302198	0.1172964651094483	0.17323716820180415	0.15335282090949431	0.11856536416941026	0.13933302936938557	0.35747212274257956	0.14624534220858051	0.12719318701466353	0.10817840259671212	0.14104868765175343	0.14351879360623981	0.12794218029181573	Q4	Q2	Q3	Q3	Q2	Q1	Q3	Q4	Q2	Q3	Q2	Q2	Q1	Q3
5423	chr5	135291703	135350044	-	Fkbp6	3.98113412200173	0.0	0.0303789859351833	-1	-1	-1	135320873.5	0.1	0.11	0.17	1.0	1.2222222222222223	1.3076923076923077	0.1224095182965199	0.06941817547285159	0.1697534052185679	0.1735205434381962	0.07997051268827245	0.18861039255794726	0.2472720023683438	0.08622665733804812	0.08348565232753753	0.14256180214881897	0.09852019549310208	0.08775453164577485	0.1775502442639807	0.3038235656968478	Q3	Q1	Q4	Q3	Q1	Q2	Q4	Q1	Q1	Q3	Q1	Q1	Q2	Q4
5527	chr5	114254163	114273702	-	Foxn4	1.81445296475776	0.30016235058949	0.098126864555019	-1	-1	-1	114263932.5	0.08	0.11	0.2	0.7999999999999999	1.2222222222222223	1.5384615384615385	0.07212253388360881	0.09376141812120165	0.657234481497225	0.21607077689170837	0.3451767839159285	0.26314005049097816	0.138503677496736	0.0828927489139799	0.11152759837020529	0.34385127182664543	0.12004937295913698	0.22434163288474082	0.2601921285960985	0.14593038279727985	Q1	Q1	Q4	Q4	Q3	Q2	Q3	Q1	Q2	Q4	Q3	Q4	Q3	Q3
5538	chr9	44434233	44440868	-	Foxr1	1.22879919001071	0.0	0.0127861614272212	-1	-1	-1	44437550.5	0.08	0.11	0.16	0.7999999999999999	1.2222222222222223	1.2307692307692308	0.121259940271537	0.08024697440270882	0.16202866300382943	0.17808124660551547	0.07532857099120871	0.1459977098999763	0.1551502141044862	0.10825101349754158	0.09962920097871258	0.1471188195656086	0.09864812437295913	0.10066284926235676	0.15082832349901618	0.21194437207309666	Q3	Q1	Q3	Q3	Q1	Q1	Q3	Q2	Q1	Q3	Q1	Q1	Q2	Q4
5643	chr1	64730557	64737750	-	Fzd5	17.2097065853398	0.724770716324626	0.446860508832487	-1	-1	-1	64734153.5	0.07	0.08	0.13	0.7000000000000001	0.888888888888889	1.0	0.11716924314049074	0.17050134594738484	0.5266896097660064	0.18082616925239564	0.38649810842704363	0.7718223043075754	0.12648046807913293	0.20409546569219	0.15761992206312586	0.4390339882560813	0.10222929310798645	0.1928218717575073	0.34979898658006087	0.1511577007524354	Q3	Q2	Q4	Q3	Q4	Q4	Q2	Q4	Q2	Q4	Q2	Q3	Q4	Q3
5785	chr1	89927961	89931176	-	Gbx2	14.2812261852892	1.10735263014406	1.12193109698249	-1	-1	-1	89929568.5	0.06	0.08	0.16	0.6	0.888888888888889	1.2307692307692308	0.06287276438939257	0.10743700981858875	1.07294259818395	0.17489843368530272	0.4394783973966325	0.4698452131999166	0.13381634665451794	0.11025360151306614	0.14439701168649588	0.7513678982833336	0.10603030998706818	0.247759330201149	0.32940759095938305	0.19150309513355124	Q1	Q1	Q4	Q3	Q4	Q3	Q2	Q2	Q2	Q4	Q2	Q4	Q4	Q4
5819	chr8	70629392	70632456	-	Gdf15	2.96377618321111	0.137790588717874	0.0442638254181493	-1	0	-1	70630924.0	0.1	0.11	0.19	1.0	1.2222222222222223	1.4615384615384615	0.08006428416240793	0.16120638308937615	0.08940425961864767	0.23508062353134157	0.1298629315203221	0.09171234399870733	0.14718740621556808	0.5965992332102362	0.1768149921189655	0.11264507791561983	0.0824137071326333	0.13749695221185684	0.14317271618221117	0.13459297423983663	Q1	Q2	Q2	Q4	Q1	Q1	Q3	Q4	Q3	Q2	Q1	Q2	Q1	Q3
6384	chr5	129989010	130000823	-	Gusb	5.29660841515854	1.34335332388979	1.04234268203453	-1	-1	-1	129994916.5	0.08	0.09	0.16	0.7999999999999999	1.0	1.2307692307692308	0.18284825396786134	0.14304571064934135	0.13404767409650373	0.21902841930389405	0.15908660646506717	0.20383849104691837	0.12210187168064715	0.2489509993012135	0.12115463750199838	0.13824029533410895	0.10426247735917568	0.11752638492882252	0.17769887801616088	0.14810828262077647	Q4	Q2	Q3	Q4	Q2	Q2	Q2	Q4	Q2	Q3	Q2	Q1	Q2	Q3
6720	chr5	77086985	77095267	-	Hopx	2.56644174936299	0.993219885475456	1.20022659985575	-1	-1	-1	77091126.0	0.09	0.1	0.15	0.8999999999999999	1.1111111111111112	1.1538461538461537	0.0902181304730475	0.21153602781494957	0.46005174296432066	0.16863591661405325	0.1932636593920844	0.5324112707933709	0.1632875761034065	0.10696220557506268	0.10119674768095667	0.43181729076237513	0.1440834371030331	0.17940628375411036	0.261736898339313	0.3141730459442547	Q2	Q2	Q4	Q3	Q2	Q3	Q3	Q2	Q1	Q4	Q4	Q3	Q3	Q4
6869	chr5	116408490	116422864	-	Hspb8	7.34394651369401	2.45429612309034	0.779047241668733	-1	-1	-1	116415677.0	0.08	0.09	0.17	0.7999999999999999	1.0	1.3076923076923077	0.08003319073984545	0.2027457789467662	0.13415345569184087	0.20457832542900722	0.31710140588492747	0.14421182786034287	0.13671499314608876	0.09658464387461142	0.2068878577514128	0.1385094800105137	0.10847183862806568	0.2340113692253828	0.16221418361314202	0.13217165458859254	Q1	Q2	Q3	Q4	Q3	Q1	Q2	Q1	Q3	Q3	Q2	Q4	Q2	Q3
6978	chr7	140954836	140959686	-	Ifitm2	270.863261776746	79.077356319962	17.6416541469474	-1	-1	-1	140957261.0	0.09	0.11	0.16	0.8999999999999999	1.2222222222222223	1.2307692307692308	0.14424187684059142	0.11040671941331753	0.1472855923097271	0.09827377400628787	0.21856194549957722	0.10759416382152022	0.16043049175783594	0.21405642217856186	0.14030647726492446	0.1487115521924249	0.11558171610832214	0.2178353131711483	0.12347612445769103	0.16553095645710966	Q4	Q1	Q3	Q1	Q2	Q1	Q3	Q4	Q2	Q4	Q3	Q4	Q1	Q4
11128	chr3	90450591	90465866	-	Npr1	2.43486984591392	0.199966685980631	0.232171508601639	-1	-1	-1	90458228.5	0.09	0.1	0.16	0.8999999999999999	1.1111111111111112	1.2307692307692308	0.1867840697156622	0.1555568090675437	0.7000698419354681	0.17374390225629419	0.18534204840566007	0.6208166702319141	0.15252281940297077	0.4307592810850877	0.1085812936713878	0.568334955988259	0.09911866956353187	0.14298370758295062	0.27627988705427753	0.21149111252817615	Q4	Q2	Q4	Q3	Q2	Q3	Q3	Q4	Q2	Q4	Q1	Q2	Q3	Q4
11140	chr17	24657328	24658552	-	Npw	1.12421492353804	0.0451887381568917	0.0	-1	-1	-1	24657940.0	0.09	0.11	0.17	0.8999999999999999	1.2222222222222223	1.3076923076923077	0.08197555109921388	0.09782351497395014	0.5512894369761149	0.2125633196234703	0.1134186431819456	0.13075626301162957	0.16133088302733842	0.08429306531254994	0.08995376396877783	0.33380578510054904	0.09044460822343826	0.0976879678692734	0.162816869404005	0.20207060049186137	Q1	Q1	Q4	Q4	Q1	Q1	Q3	Q1	Q1	Q4	Q1	Q1	Q2	Q4
12761	chr5	142527739	142530076	-	Papolb	1.02873146740039	0.0316296633498832	0.307276047048989	-1	-1	-1	142528907.5	0.1	0.11	0.19	1.0	1.2222222222222223	1.4615384615384615	0.12090116761128109	0.06703947227334713	0.13798159481419459	0.18412953242063523	0.06178064325855688	0.14700839184221287	0.24388430247403156	0.11003009385329027	0.09419537911898886	0.16744102219620208	0.11475258066058158	0.0978641376376152	0.131913072456563	0.15967684693994194	Q3	Q1	Q3	Q3	Q1	Q1	Q4	Q2	Q1	Q4	Q3	Q1	Q1	Q3
12997	chr5	138976380	138996125	-	Pdgfa	7.85755845149059	1.87519537078009	1.65269038679689	-1	-1	-1	138986252.5	0.07	0.09	0.16	0.7000000000000001	1.0	1.2307692307692308	0.15261356609730614	0.5445323558971286	0.5191147219323992	0.16327431582659482	0.3608917171666378	0.8752759955619511	0.10044421390396832	0.3300870050911937	0.0855539549308816	0.551199226313624	0.09168260220249072	0.21515937343239785	0.377485294331675	0.19862596585977538	Q4	Q4	Q4	Q3	Q4	Q4	Q1	Q4	Q1	Q4	Q1	Q4	Q4	Q4
13190	chr5	129863430	129879088	-	Phkg1	1.6540773375336	0.207010696219081	0.0869664467613044	0	-1	-1	129871259.0	0.08	0.09	0.17	0.7999999999999999	1.0	1.3076923076923077	0.14944012933969497	0.1092632176164457	0.09150878344936565	0.2242351577758789	0.09417194261817764	0.12649615828063607	0.17148448099100674	0.2867060893191775	0.09700310708176005	0.12508945771332447	0.13718140065670015	0.10532757633328438	0.1465245493857757	0.16814990424287732	Q4	Q1	Q2	Q4	Q1	Q1	Q4	Q4	Q1	Q3	Q4	Q1	Q1	Q4
13487	chr9	95752641	95815431	-	Pls1	3.2262370830273	1.44437521789402	0.299833534494286	-1	-1	-1	95784036.0	0.07	0.1	0.15	0.7000000000000001	1.1111111111111112	1.1538461538461537	0.11062602792123352	0.0959603459728362	0.1924338738957169	0.12126131408460795	0.15435387000756418	0.14907164551384117	0.1699048594064989	0.11566965060920133	0.22866667997317783	0.15143973473931854	0.10555865324205822	0.16462737690508364	0.12647862604645352	0.2091673237285395	Q3	Q1	Q4	Q2	Q2	Q1	Q4	Q3	Q3	Q4	Q2	Q3	Q1	Q4
14300	chr7	127107769	127122029	-	Qprt	2.77740258293359	0.405813438646516	0.0747921819408933	-1	-1	-1	127114899.0	0.1	0.11	0.17	1.0	1.2222222222222223	1.3076923076923077	0.09989885315299034	0.09309169990022469	0.3405323681698905	0.22018630705475806	0.13534907788634803	0.15868280300542234	0.20195831650235754	0.10891865825806991	0.12471100084077227	0.22876408343890617	0.12199255623221399	0.1500667757496238	0.19780432324305824	0.23552673694936307	Q2	Q1	Q4	Q4	Q2	Q2	Q4	Q2	Q2	Q4	Q3	Q2	Q2	Q4
14641	chr9	58652877	58741563	-	Rec114	4.46558626732844	0.016365908582187	0.294173671204349	-1	-1	-1	58697220.0	0.07	0.11	0.17	0.7000000000000001	1.2222222222222223	1.3076923076923077	0.11461171727964314	0.10914403046881632	0.10454192170588444	0.13401986139416694	0.12065036664111789	0.10872629433662061	0.18211663754476828	0.12433521779858034	0.12272039206461473	0.12215178399752857	0.11609241729229688	0.12296612975150348	0.1430002663265104	0.17904738178985283	Q3	Q1	Q2	Q2	Q1	Q1	Q4	Q3	Q2	Q3	Q3	Q2	Q1	Q4
14863	chr8	84043066	84044979	-	Rln3	3.09340176435489	0.0	0.0167994833893932	-1	-1	-1	84044022.5	0.09	0.1	0.18	0.8999999999999999	1.1111111111111112	1.3846153846153846	0.08705621973875566	0.12543674491573054	0.14039298715530404	0.16168095596436907	0.10435587467618582	0.1075400935986489	0.13283699578203553	0.13630640637737573	0.09900576991652466	0.12366650417082162	0.0925451304865035	0.0937975226330472	0.14354901530453038	0.1482138001029852	Q1	Q2	Q3	Q3	Q1	Q1	Q2	Q3	Q1	Q3	Q1	Q1	Q1	Q3
15619	chr7	127271878	127274059	-	Sephs2	64.051453189652	18.5178226484005	12.0186768884437	0	0	0	127272968.5	0.12	0.13	0.19	1.2	1.4444444444444446	1.4615384615384615	0.09422964242427341	0.3760505110460989	0.08804118011419358	0.15861840144395828	0.26821929925777166	0.6973224237123337	0.13762180776022573	0.13511264411073468	0.17197195743701676	0.09977745220560183	0.12361382470726966	0.16155288608819246	0.26638185154095934	0.1718346675528041	Q2	Q3	Q2	Q3	Q3	Q3	Q3	Q3	Q2	Q1	Q3	Q3	Q3	Q4
15689	chr5	137061503	137072272	-	Serpine1	1.30418653487832	0.0701243218198099	0.206002141848909	-1	-1	-1	137066887.5	0.09	0.1	0.18	0.8999999999999999	1.1111111111111112	1.3846153846153846	0.09245699445658093	0.11873491367468467	0.14892267620255784	0.2176885903596878	0.16325500059110476	0.14149863507841745	0.15637109083778103	0.08622822060034825	0.13229621960358184	0.11822591548952562	0.0991918716430664	0.09869124937653542	0.15091977854396985	0.1496689516511457	Q2	Q2	Q3	Q4	Q2	Q1	Q3	Q1	Q2	Q2	Q1	Q1	Q2	Q3
15861	chr7	141091174	141096851	-	Sigirr	7.41759570858749	0.148540362023877	0.131522892485887	-1	-1	-1	141094012.5	0.1	0.11	0.17	1.0	1.2222222222222223	1.3076923076923077	0.08591795356571674	0.11263881382320122	0.24871637197985605	0.23619140815734863	0.10904932835926427	0.10095050155470112	0.14482469536078715	0.09374643338643587	0.10474430301243608	0.14651029908657073	0.09086461004316805	0.11868013485521078	0.1551267071703206	0.15823578107007927	Q1	Q1	Q4	Q4	Q1	Q1	Q3	Q1	Q1	Q3	Q1	Q1	Q2	Q3
16278	chr5	148328785	148394456	-	Slc7a1	12.3683187597719	5.08687630409213	1.96850753176022	-1	-1	-1	148361620.5	0.08	0.09	0.14	0.7999999999999999	1.0	1.076923076923077	0.11712261509750646	0.10073464997207063	0.0957434413920212	0.2550121073126793	0.09119891479489815	0.10882881614742268	0.17512234939122248	0.08372760071089058	0.1023790741075169	0.09860083429480976	0.154528125	0.10284077985286713	0.16024445995558861	0.1477849327788061	Q3	Q1	Q2	Q4	Q1	Q1	Q4	Q1	Q1	Q1	Q4	Q1	Q2	Q3
16808	chr9	21755433	21760303	-	Spc24	50.8995739613796	22.5500851047398	1.04231207826048	-1	-1	-1	21757868.0	0.08	0.12	0.18	0.7999999999999999	1.3333333333333333	1.3846153846153846	0.16293553644176667	0.2658542347126851	0.10556625040976352	0.15492690478948723	0.23288033079867726	0.4300148078528829	0.09106464668123632	0.25713958148543653	0.23333686981688845	0.0986518356043772	0.09478754762027945	0.18289375161818971	0.2145993648326915	0.15147281438454815	Q4	Q3	Q2	Q3	Q2	Q2	Q1	Q4	Q3	Q1	Q1	Q3	Q2	Q3
17014	chr5	135960219	135974535	-	Ssc4d	1.5374998430909	0.166634886303295	0.264163782049681	-1	-1	-1	135967377.0	0.07	0.1	0.17	0.7000000000000001	1.1111111111111112	1.3076923076923077	0.09737983146806557	0.1269999591615051	0.09648272284148522	0.2024070281982422	0.13189202928969998	0.13344272545021824	0.14941496839160054	0.09491383919119835	0.10503780357946049	0.11486728398786553	0.09802997756749392	0.10482402263581753	0.1424285440341286	0.17178372709675963	Q2	Q2	Q2	Q4	Q1	Q1	Q3	Q1	Q1	Q2	Q1	Q1	Q1	Q4
17050	chr9	31089406	31131811	-	St14	6.12667045214233	1.27469783740371	0.342131468963345	0	0	0	31110608.5	0.06	0.08	0.12	0.6	0.888888888888889	0.923076923076923	0.09226496406644583	0.13583346607070415	0.8385799970759287	0.20678493864238262	0.281636876210313	0.34698775557467815	0.17476801475073875	0.09502719478882277	0.1076521897207607	0.5036080992057406	0.12381220397949218	0.13042730181664228	0.27135677034699396	0.30277884858230064	Q2	Q2	Q4	Q4	Q3	Q2	Q4	Q1	Q1	Q4	Q4	Q2	Q3	Q4
17611	chr18	60813754	60848983	-	Tcof1	32.8747375111451	9.8297824813955	5.2387499738655	-1	-1	-1	60831368.5	0.08	0.11	0.16	0.7999999999999999	1.2222222222222223	1.2307692307692308	0.08935507952698583	0.16130860200555056	0.07354869487272532	0.12817765284776686	0.308782233833759	0.4148767973311514	0.16172836255601317	0.11565989885045234	0.2284097136510994	0.0941601956934587	0.12299586015641689	0.16468740243911742	0.26540182697114034	0.1388831614846961	Q2	Q2	Q1	Q2	Q3	Q2	Q3	Q3	Q3	Q1	Q3	Q3	Q3	Q3
17684	chr3	96414436	96414833	-	Terc	138.334497803388	33.0304293381072	12.0601973429777	-1	-1	-1	96414634.5	0.15	0.17	0.25	1.4999999999999998	1.888888888888889	1.923076923076923	0.09290986078729231	0.328506099274853	0.1449430951880211	0.15121113214492798	0.1646035537196263	0.31129331713581754	0.18737167891433593	0.12323496834819134	0.18410579077628525	0.1492413653464153	0.14296075805425645	0.13357560044527053	0.21233213290431893	0.25767283233026883	Q2	Q3	Q3	Q3	Q2	Q2	Q4	Q3	Q3	Q4	Q4	Q2	Q2	Q4
18756	chr1	75214971	75219294	-	Tuba4a	34.9661331272425	0.437918750732552	0.626470189218998	-1	-1	-1	75217132.5	0.09	0.11	0.19	0.8999999999999999	1.2222222222222223	1.4615384615384615	0.1146666797424356	0.19662107112479474	0.8334852839840783	0.21475812466144562	0.2975920379520352	0.5798455106333682	0.1343738918589509	0.19278743808086102	0.09101429454846816	0.6481130930719704	0.1309932062089443	0.18166741808056833	0.378276084734046	0.27067090228508256	Q3	Q2	Q4	Q4	Q3	Q3	Q2	Q4	Q1	Q4	Q4	Q3	Q4	Q4
